# Supplementary material for: Stabilization of Picea abies Spruce Bark Extracts within Ice-Templated Porous Dextran Hydrogels
Source: Polymers (Basel). 2024 Oct 7;16(19):2834. doi: 10.3390/polym16192834 (PMC11478723; doi:10.3390/polym16192834)
Supplement: Supplementary file 1 [file polymers-16-02834-s001.zip]

Archive with 1 entries (1 files):
- polymers-3195704-supplementary.pdf
